# Supplementary material for: Implementing whole genome and transcriptome sequencing for cancer patients in routine healthcare: a comprehensive guide to costing
Source: Br J Cancer. 2026 Apr 7;134(12):1810–9. doi: 10.1038/s41416-026-03422-0 (PMC13226723; doi:10.1038/s41416-026-03422-0)
Supplement: Supplementary file 2 — Data Set 1 [file 41416_2026_3422_MOESM2_ESM.xlsx]

## Sheet: Consumables WGS Twist
	Product	Units	Order number	Manufacturer	List price without VAT	Number of Samples per product	Price per sample
LibPrep & Seq	8 microTUBE-50 AFA Fiber H SlitStrip V2	120 strips	520243	Covaris	6050	480	12.6042
LibPrep & Seq	SafeSeal SurPhob pipet tips with filter	960	NA	Biozym	59	12	4.91667
LibPrep & Seq	PCR SingleCap 8er-SoftStrips	120 strips	710971	Biozym	82.3	60	1.37167
LibPrep & Seq	High Sensitivity D1000 ScreenTape	112 reactions	5067-5584	Agilent	331	50	6.62
LibPrep & Seq	High Sensitivity D1000 Reagents	112 reactions	5067-5585	Agilent	112	50	2.24
LibPrep & Seq	Twist Library Preparation Kit, Mechanical Fragmentation	96 reactions	104177	Twist Bioscience South San Francisco	2527.24	48	52.6508
LibPrep & Seq	Twist UMI Adapter System TruSeq Compatible, 96 Samples Plate A	96 reactions	105041	Twist Bioscience South San Francisco	605.73	48	12.6194
LibPrep & Seq	DNA D1000 ScreenTape, 112rxn	112 reactions	5067-5582	Agilent	204	50	4.08
LibPrep & Seq	DNA D1000 Reagents, 112rxn	112 reactions	5067-5583	Agilent	87	50	1.74
LibPrep & Seq	Qubit™ 1x DSDNA HS	500 reactions	Q33231	Thermo Fisher Scientific	417	250	1.668
LibPrep & Seq	Qubit™ Flex Tube Strips	125 strips	Q33252	Thermo Fisher Scientific	281	500	0.562
LibPrep & Seq	NovaSeq X Series 25B (300 cycles) Kit		20104706	Illumina	16480	8	2060
LibPrep & Seq	PhiX Control v3		FC-110-3001	Illumina	212	25	8.48
Extraction	Ethanol >99,8% P.A.	2.5l	9065.2	Roth	222.5	250	0.89
Extraction	Xylol pure	2.5l	4436.2	Roth	117.5	250	0.47
Extraction	Qubit™ 1x DSDNA HS	500 reactions	Q33231	Thermo Fisher Scientific	417	250	1.668
Extraction	Qubit™ Flex Tube Strips	125 strips	Q33252	Thermo Fisher Scientific	281	500	0.562
Extraction	Maxwell RSC FFPE Plus DNA Kit	48 reactions	AS1720	Promega	355	48	7.39583
Extraction	Maxwell RSC Blood DNA	48 reactions	AS1400	Promega	336	48	7
Extraction	Slides	2500 slides	KLINPR-001	Klinipath BV	200	208	0.961538
Extraction	Blades	50 blades	NA	NA	90	50	1.8
Extraction	Hematoxylin	0.5l	NA	VWR	40	100	0.4
Extraction	Eosin	1l	X883.2	Roth	43.9	200	0.2195
						Sum	2190.92

## Sheet: Consumables WGS Tagmentation
	Product	Units	Order number	Manufacturer	List price without VAT	Number of Samples per product	Price per sample
LibPrep & Seq	SafeSeal SurPhob pipet tips with filter	960	NA	Biozym	59	16	3.6875
LibPrep & Seq	PCR SingleCap 8er-SoftStrips	120 strips	710971	Biozym	82.3	120	0.685833
WGS-Tagmentation	Illumina DNA Prep, (M) Tagmentation (96 Samples, IPB)	96 reactions	20060059	Illumina	3289	48	68.5208
WGS-Tagmentation	Illumina® DNA/RNA UD Indexes Set A, Tagmentation (96 Indexes, 96 Samples)	96 reactions	20091654	Illumina	474	48	9.875
LibPrep & Seq	DNA D1000 ScreenTape	112 reactions	5067-5582	Agilent	204	50	4.08
LibPrep & Seq	DNA D1000 Reagents	112 reactions	5067-5583	Agilent	87	50	1.74
LibPrep & Seq	Qubit™ 1x DSDNA HS	500 reactions	Q33231	Thermo Fisher Scientific	417	250	1.668
LibPrep & Seq	Qubit™ Flex Tube Strips	125 reactions	Q33252	Thermo Fisher Scientific	281	500	0.562
LibPrep & Seq	NovaSeq X Series 25B (300 cycles) Kit		20104706	Illumina	16480	8	2060
LibPrep & Seq	PhiX Control v3		FC-110-3001	Illumina	212	25	8.48
Extraction	Ethanol >99,8% P.A.	2.5l	9065.2	Roth	222.5	250	0.89
Extraction	Xylol pure	2.5l	4436.2	Roth	117.5	250	0.47
Extraction	Qubit™ 1x DSDNA HS	500 reactions	Q33231	Thermo Fisher Scientific	417	250	1.668
Extraction	Qubit™ Flex Tube Strips	125 reactions	Q33252	Thermo Fisher Scientific	281	500	0.562
Extraction	Maxwell RSC FFPE Plus DNA Kit	48 reactions	AS1720	Promega	355	48	7.39583
Extraction	Maxwell RSC Blood DNA Kit	48 reactions	AS1400	Promega	336	48	7
Extraction	Slides	2500 slides	KLINPR-001	Klinipath BV	200	208	0.961538
Extraction	Blades	50 blades	NA	NA	90	50	1.8
Extraction	Hematoxylin	0.5l	NA	VWR	40	100	0.4
Extraction	Eosin	1l	X883.2	Roth	43.9	200	0.2195
						Sum	2180.67

## Sheet: Consumables WTS
	Product	Units	Order number	Manufacturer	List price without VAT	Number of Samples per product	Price per sample
LibPrep & Seq	SafeSeal SurPhob pipet tips with filter	960	NA	Biozym	59	13	4.53846
LibPrep & Seq	PCR SingleCap 8er-SoftStrips	120 strips	710971	Biozym	82.3	120	0.685833
LibPrep & Seq	DNA D1000 ScreenTape	112 reactions	5067-5582	Agilent	204	100	2.04
LibPrep & Seq	DNA D1000 Reagents	112 reactions	5067-5583	Agilent	87	100	0.87
LibPrep & Seq	Qubit™ 1x DSDNA HS	500 reactions	Q33231	Thermo Fisher Scientific	417	500	0.834
LibPrep & Seq	Qubit™ Flex Tube Strips	125 strips	Q33252	Thermo Fisher Scientific	241	1000	0.241
LibPrep & Seq	Illumina® Stranded Total RNA Prep, Ligation with Ribo-Zero Plus	96 reactions	20040529	Illumina	8022	96	83.5625
LibPrep & Seq	Illumina® RNA UD Indexes Set B, Ligation (96 Indexes, 96 Samples)	96 reactions	20091657	Illumina	474	96	4.9375
LibPrep & Seq	NovaSeq X Series 1.5B (300 cycles Kit)		20104705	Illumina	2678	16	167.375
LibPrep & Seq	PhiX Control v3		FC-110-3001	Illumina	212	150	1.41333
Extraction	Ethanol >99,8% P.A.	2.5l	90652	Roth	222.5	500	0.445
Extraction	Xylol pure	2.5l	44362	Roth	117.5	500	0.235
Extraction	Qubit™ RNA High Sensitivity (HS) Assay Kits	500 reactions	Q32855	Thermo Fisher Scientific	443	400	1.1075
Extraction	Qubit™ Flex Tube Strips	125 strips	Q33252	Thermo Fisher Scientific	241	1000	0.241
Extraction	Maxwell RSC RNA FFPE Kit	48 reactions	AS1440	Promega	400	48	8.33333
Extraction	Slides	2500 slides	KLINPR-001	Klinipath BV	200	416	0.480769
Extraction	Blades	50 blades	NA		90	100	0.9
Extraction	Hematoxylin	0.5l	NA	VWR	40	100	0.4
Extraction	Eosin	1l	X883.2	Roth	43.9	200	0.2195
						Sum	278.86

## Sheet: Wetlab work time_Twist
Working time per Case - Technical assistant
	time per step [min]	Processed cases per step	working time per case [min]
FFPE sections preparation	25	1	25
FFPE slides preparation, dewaxing	55	1	55
H & E staining	6	1	6
FFPE Macrodissection, DNA extraction part 1	10	1	10
DNA extraction part 2	5	1	5
DNA extraction blood	5	1	5
Nucleic acids quantification Qubit	4	1	4
Covaris and qualiy control Tape Station	45	16	2.8125
Library preparation WGS	300	16	18.75
Sequencing WGS	80	16	5
			136.562

## Sheet: Wetlab work time_Tagmentation
Working time per Case - Technical assistant
	time per step [min]	Processed cases per step	working time per case [min]
FFPE sections preparation	25	1	25
FFPE slides preparation, dewaxing	55	1	55
H & E staining	6	1	6
FFPE Macrodissection, DNA extraction part 1	10	1	10
DNA extraction part 2	5	1	5
DNA extraction blood	5	1	5
Nucleic acids quantification Qubit	4	1	4
Library preparation WGS	240	16	15
Sequencing WGS	80	16	5
Sum			130

## Sheet: Wetlab work time_WTS
Working time per Case - Technical assistant
	time per step [min]	Processed cases per step	working time per case [min]
FFPE sections preparation	25	1	25
FFPE slides preparation, dewaxing	55	1	55
H & E staining	6	1	6
FFPE Macrodissection, RNA extraction part 1	12	1	12
RNA extraction part 2	7	1	7
Nucleic acids quantification Qubit	4	1	4
Library preparation WTS	282	16	17.625
Sequencing WTS	70	16	4.375
Sum			131

## Sheet: Personnel costs_Twist idealised
Tariff pay grade	Costs per month (without end of the year bonus)	Costs per year (including end of the year bonus)	Actual working time per year [hrs]	Costs per minute	Time per Case [min]	Costs per case
E8/3	4702	60568.3	1694	0.59591	267	159.108
E13/3	6648	82865.3	1694	0.815283	75	61.1462
Ä1/3	7862	94344	1848	0.850866	10	8.50866
Ä2/3	10947	131364	1848	1.18474	3	3.55422
Role	Costs per case	Fixed positions	Tariff pay grade
Trainee doctor	8.51	NA	Ä1/3
Technical assistant	159.11	NA	E8/3
Biologist	61.15	NA	E13/3
Bioinformatician	NA	2x 0.5	E13/3
Medical specialist	3.55	NA	Ä2/3
Quality management (QM)	NA	1x 0.5	E13/3
Case management (CM)	NA	1x 0.5	E8/3
Fixed positions	Costs per year
Bioinf + QM	124298
CM	30284.2
Sum	154582
	Number of cases per year	Personnel costs in total
	300	747.591
	2000	309.608

## Sheet: Personnel costs_Tagmentation
Tariff pay grade	Costs per month (without end of the year bonus)	Costs per year (including end of the year bonus)	Actual working time per year	Costs per minute	Time per Case [min]	Costs per case
E8/3	4702	60568.3	1694	0.59591	261	155.533
E13/3	6648	82865.3	1694	0.815283	75	61.1462
Ä1/3	7862	94344	1848	0.850866	10	8.50866
Ä2/3	10947	131364	1848	1.18474	3	3.55422
Role	Costs per case	Fixed positions	Tariff pay grade
Trainee doctor	8.51	NA	Ä1/3
Technical assistant	155.53	NA	E8/3
Biologist	61.15	NA	E13/3
Bioinformatician	NA	2x 0.5	E13/3
Medical specialist	3.55	NA	Ä2/3
Quality management	NA	1x 0.5	E13/3
Case management	NA	1x 0.5	E8/3
Fixed positions	Costs per year
Bioinf + QM	124298
CM	30284.2
Sum	154582
	Number of cases per year	Personnel costs in total
	300	744.016
	2000	306.033

## Sheet: Personnel costs_Twist realistic
Tariff pay grade	Costs per month (without end of the year bonus)	Costs per year (including end of the year bonus)
E8/3	4702	60568.3
E13/3	6648	82865.3
Ä1/3	7862	94344
Ä2/3	10947	131364
Role	Fixed positions 300 cases per year	Fixed positions 2000 cases per year	Tariff pay grade
Trainee doctor	0.5	0.5	Ä1/3
Technical assistant	2	7	E8/3
Biologist	2x 0.5	2.5	E13/3
Bioinformatician	2x 0.5	2x 0.5	E13/3
Medical specialist	0.5	0.5	Ä2/3
Quality management	0.5	0.5	E13/3
Case management	0.5	2x 0.5	E8/3
Fixed positions	Costs per year 300 cases	Costs per year 2000 cases
Trainee doctor	47172	47172
Technical assistant	121137	423978
Biologist	82865.3	207163
Bioinformatician	82865.3	82865.3
Medical specialist	65682	65682
Quality management	41432.7	41432.7
Case management	30284.2	60568.3
Sum	471438	928862
	Number of cases per year	Personnel costs in total
	300	1571.46
	2000	464.431

## Sheet: Equipment & Maintenance
	Basic equipment	Basic equipment	Basic equipment	Basic equipment	Basic equipment	DNA/RNA extraction	DNA/RNA extraction	DNA/RNA extraction	DNA/RNA extraction	DNA/RNA extraction	DNA/RNA extraction	DNA/RNA extraction	DNA/RNA extraction	PraePCR	PraePCR	PraePCR	PraePCR	PraePCR / PostPCR	PostPCR	PostPCR	PostPCR	PostPCR	Sequencing		Maintenance	Maintenance	Maintenance	Maintenance	Maintenance	Maintenance	Maintenance
	Freezer/Fridge (2x)	Pipettes (3 sets a 5 pipettes)	Mini centrifuges (4x)	Vortexing machine (2x)	Label printer (2x)	Slide printer	Microtome	Cooling plate	Water bath	Shaker for reaction tubes	Nucleic acid extractor (e.g. Maxwell Promega RSC)	Bench top centrifuge	NA Concentration Measurement (Qubit Flex)	Shearing machine (Covaris ML230)	Shaker for 96 well plates (Genie® Pulse Modell Digital MicroPlate Genie® Pulse)	Centrifuge for 96 well plates (PeqLab PerfectSpin C1000)	Nucleic acid quality determination (TapeStation 4200)	PCR Cycler (Biometra Trio)	NA Concentration Measurement (Qubit Flex)	Shaker for 96 well plates (Genie® Pulse Modell Digital MicroPlate Genie® Pulse)	Centrifuge for 96 well plates (PeqLab PerfectSpin C1000)	Nucleic acid quality determination (TapeStation 4200)	NovaSeq X Plus	Sum (without NovaSeq X Plus)	Microtome	Pipettes (3 sets a 5 pipettes)	Nucleic acid extractor (e.g. Maxwell Promega RSC)	Covaris	Nucleic acid quality determination (TapeStation 4200)	NovaSeq X Plus	Sum
	LP netto	LP netto	LP netto	LP netto	LP netto	LP netto				LP netto		LP netto	LP netto	LP netto	LP netto	LP netto	LP netto	LP netto	LP netto	LP netto	LP netto	LP netto	LP netto		Contract	Contract	Contract	Contract	Contract	Contract
WGS	12040	4185	636	810	1152.9	12176	13201.6	3490	1936	2298	28903	4510	6250	75714	917	805	52959	10969	6250	917	805	52959	1249596	293884	659	848	1229	8400	5064	132883	149083
WTS	12040	4185	636	810	1152.9	12176	13201.6	3490	1936	2298	28903	4510	6250	-	917	805	-	10969	6250	917	805	52959	1249596	165211	659	848	1229	-	5064	132883	140683

[truncated: 5 more sheets: Computational data analysis, Flow_cell_comparison, Total costs_Twist idealised, Total costs_Tagmentation, Total costs_Twist realistic]
