# Supplementary material for: Implementing whole genome and transcriptome sequencing for cancer patients in routine healthcare: a comprehensive guide to costing
Source: Br J Cancer. 2026 Apr 7;134(12):1810–9. doi: 10.1038/s41416-026-03422-0 (PMC13226723; doi:10.1038/s41416-026-03422-0)
Supplement: Supplementary file 3 — Data Set 2 [file 41416_2026_3422_MOESM3_ESM.xlsx]

## Sheet: Inflation
Formula
Y=(⌈(Z*100/250000)⌉*Costs_Seq_Equipment)/(5*Z))+(Costs_Equipment/(7*Z))+Costs_Storage-Server+((Costs_Maintenance+Costs_Personnel-Per-Position+Costs_R&D)/Z+Costs_Consumables+Costs_Licenses-Data-Analysis+Costs_Personnel-Per-Case)*(1,02)X-2025
Variables	Values
Z	Case count
X	Years
Constants	Values
Costs_Seq_Equipment (Costs for Illumina NovaSeq X Plus and DRAGEN Server)	1275179
Costs_Equipment	293884
Costs_Storage-Server	166.67
Costs_Maintenance	149083
Costs_Personnel-Per-Position	154582
Costs_R&D	41000
Costs_Consumables	2469.78
Costs_Licenses-Data-Analysis	265.39
Costs_Personnel-Per-Case	232.32

## Sheet: Coverage
Formula
Y=(⌈(Z*X/250000)⌉*Costs_Seq-Equipment/(5*Z))+(Costs_Equipment/(7*Z))+(Costs_Flow-Cell-WGS+Costs_License-Base-Calling+Costs_Storage-Server)*((X+30)/(130)) + (Costs_Maintenance+Costs_Personnel-Per-Position+Costs_R&D)/Z)+Costs_Consumables+Costs_License-Variant-Databases+Costs_Personnel-Per-Case
Variables	Values
Z	Case count
X	Coverage
Constants	Values
Costs_Seq_Equipment (Costs for Illumina NovaSeq X Plus and DRAGEN Server)	1275179
Costs_Equipment	293884
Costs_Storage-Server	166.67
Costs_Maintenance	149083
Costs_Personnel-Per-Position	154582
Costs_R&D	41000
Costs_Flow-Cell-WGS	2060
Costs_Consumables	409.78
Costs_License-Base-Calling	185.39
Costs_License-Variant-Databases	80
Costs_Personnel-Per-Case	232.32
